# Supplementary material for: Enzyme Cascade Amplification-Based Immunoassay Using Alkaline Phosphatase-Linked Single-Chain Variable Fragment Fusion Tracer and MnO2 Nanosheets for Detection of Deoxynivalenol in Corn Samples
Source: Foods. 2024 Jun 25;13(13):2009. doi: 10.3390/foods13132009 (PMC11241725; doi:10.3390/foods13132009)
Supplement: Supplementary file 1 [file foods-13-02009-s001.zip]

Archive with 1 entries (1 files):
- foods-3024824-supplementary.pdf
